# Supplementary material for: Effects of the Exposure of Human Non-Tumour Cells to Sera of Pancreatic Cancer Patients
Source: Biomedicines. 2022 Oct 15;10(10):2588. doi: 10.3390/biomedicines10102588 (PMC9599555; doi:10.3390/biomedicines10102588)
Supplement: Supplementary file 1 [file biomedicines-10-02588-s001.zip]

Archive with 1 entries (1 files):
- biomedicines-1870956-supplementary.pdf
